# Supplementary material for: Exploration of the Pathogenesis of Chronic Obstructive Pulmonary Disease Caused by Smoking—Based on Bioinformatics Analysis and In Vitro Experimental Evidence
Source: Toxics. 2023 Dec 7;11(12):995. doi: 10.3390/toxics11120995 (PMC10747869; doi:10.3390/toxics11120995)
Supplement: Supplementary file 1 [file toxics-11-00995-s001.zip]

Archive with 1 entries (1 files):
- toxics-2744097-supplementary.pdf
